# Supplementary material for: Fine mapping of the celiac disease-associated LPP locus reveals a potential functional variant
Source: Hum Mol Genet. 2013 Dec 11;23(9):2481–9. doi: 10.1093/hmg/ddt619 (PMC3976328; doi:10.1093/hmg/ddt619)
Supplement: Supplementary Data [file supp_ddt619_ddt619supp_tables.xlsx]

## Sheet: Table S1
Supplementary Table 1.Sample collection.
Population	Cases	Controls
UK	7728	8274
The Netherlands	1150	1173
Poland	521	541
Spain	1131	662
Italy	1486	1270
India	497	736
Total	12513	12656
The collections contained the same sample set as in our Immunochip study (4)* with additional samples in each population.
Cases are defined as individuals with celiac disease diagnosed based on ESPGAN criteria (5)*.
*References in Supplementary Material

## Sheet: Table S2
Supplementary Table 2.Haplotype association test in all populations.
Population	NSNP	CHR	BP1	BP2	SNP1	SNP2	HAPLOTYPE	Frequency	Freq Cases	Freq Controls	OR	P
UK	11	3	188116784	188119901	rs9820681	rs2030519	ACGATCTGGCG	0.447	0.4094	0.4818	0.743	1.11e-38
Italy	20	3	188114458	188122978	rs12107245	rs2049218	CGTACCGATCTGGCGCATGT	0.453	0.4226	0.4894	0.759	5.77e-07
The Netherlands	53	3	188083987	188137767	rs76211316	rs13319297	CGGCATCGTTGGTGCCTTAAGATGATTAACCTCTAAATATTCATCCGATTCAA	0.38	0.3595	0.4	0.846	0.00549
Spain	43	3	188087628	188122978	rs9851967	rs2049218	TGCGGATATTATGGCGGCACCCTCGTACGATCTGGCGCATGTT	0.442	0.4184	0.4834	0.768	0.000168
NSNP is the number of SNPs in each haplotype.
Base pair positions (BP) according with NCBI Build 37 Human Genome release 19 (HG19).
SNP1 represents the SNP ID of left-most (5') SNP and SNP2 is the SNP ID of right-most (3') SNP.
Odds ratio (OR) was calculated in respect to the minor allele and P-values (P) according with a haplotype logistic regression association test.
Frequency (Freq) of the haplotype was calculatedbased on the genotype data from each population.

## Sheet: Table S3
Supplementary Table S3. P-values top meta-analysis SNP per population
Population	rs2030519 P-value
UK	4.56e-38
Italy	3.38e-07
Spain	0.0005944
The Netherlands	0.004936
Poland	0.1179
India	0.07479

## Sheet: Table S4
Supplementary Table S4. Overview of the 14 SNPs that construct the haplotypes.
SNPs	BP(Hg19)	Minor allele	Major allele	MAF	OR (95% CI)	P-meta	r2 top meta SNP	D' top meta SNP
rs7634898	188116907	T	C	0.04951	1.2 (1.1-1.3)	2.602e-05	0.04	1
rs7635012	188117032	A	C	0.1086	1.4 (1.0-1.2)	8.624e-06	0.1	1
rs6790260	188117079	G	C	0.4501	0.75 (0.74-0.78)	2.305e-49	0.99	0.99
rs28637341	188117151	T	A	0.4398	1.25 (1.21-1.30)	1.276e-33	0.6	0.99
rs6444284	188117317	C	T	0.4413	1.25 (1.20-1.30)	2.894e-33	0.6	0.98
rs6444285	188117786	C	T	0.4504	0.75 (0.72-0.78)	2.159e-49	0.99	1
rs4686483	188118225	T	A	0.4502	0.75 (0.72-0.78)	2.416e-49	0.99	0.99
rs4686484	188118572	G	A	0.4503	0.75 (0.72-0.78)	3.123e-49	0.99	0.99
rs6778720	188118877	G	A	0.4503	0.75 (0.72-0.78)	2.587e-49	0.99	0.99
rs2030520	188119582	C	T	0.4504	0.75 (0.72-0.78)	2.987e-49	0.99	1
rs2030519	188119901	G	A	0.4503	0.75 (0.72-0.78)	1.756e-49	1	1
rs6785284	188120643	T	C	0.4409	1.25 (1.20-1.30)	7.143e-33	0.6	1
rs1035765	188120783	T	A	0.4408	1.25 (1.20-1.30)	4.457e-33	0.6	1
rs12634152	188121019	C	T	0.49	1.29 (1.24-1.34)	7.13e-43	0.78	0.99
SNPs ID according with dbSNP 137.In bold is the top SNP from the meta-analysis.
Base pair (BP) positions concurring with NCBI Build 37 Human Genome release 19 (HG19).
Minor allele frequency (MAF) was calculated from the Immunochip samples.
Odds ratio (OR) calculated according with the minor allele with a confidence interval of 95%.
The P-values of the meta-analysis (P-meta) calculated from a logistic regression association test.
The r2 and the D' was based on genotyped information from the meta-analysis

## Sheet: Table S5
Supplementary Table S5. Regulatory elements from the ENCODE project overlapping with the 7 SNPs in the fine-mapped region.
CHR	BP(HG19)	SNP	GERP score	Sy-phy score	Histone modification (Cell line/type)	Dnase Hypersensitivity (cell line/type)	Transcription Factopr (Cell line/type)	Predicted motif change
3	188117079	rs6790260	0	0	H3K27ac(CD20+/B cell)	SK-N-MC (Neuroepithelioma cell)	-	-
3	188117786	rs6444285	0	0	H3K27ac(CD20+/B cell, CD14+/T cell)	-	-	Brachyury
					H3K4m1 (CD14+/T cell)
3	188118225	rs4686483	0	0	H3K4m2 (CD20+/B cell, CD14+/T cell)	Th2 (T cell)	-	-
					H3K27ac(CD20+/B cell, CD14+/T cell)
					H2A.Z (CD14+/T cell)
					H3K4m1 (HepG2/hepatocellular, CD14+/T cell, GM12878/B cell)
3	188118572	rs4686484	1	1	H3K4m3 (CD14+/T cell)	CLL (T cell)	BATF (GM12878/B cell)	IRF4;Nkx2
					EZH2 (GM12878/B cell)	GM12878 (B cell)	PU1 (GM12878/B cell, GM12891/B cell)	-
					H3K4m2 (CD20+/B cell)	GM12891 (B cell)		-
					H3K27ac(CD20+/B cell, CD14+/T cell)	GM12892 (B cell)	-	-
					H2A.Z (CD14+/T cell)	GM18507 (B cell)	-	-
					H3K4m1 (HepG2/hepatocellular, CD14+/T cell, GM12878/B cell)	GM19238 (B cell)	-	-
					H3K4m2 (CD20+/B cell, CD14+/T cell)	GM19239 (B cell)	-	-
					-	GM19240 (B cell)	-	-
					-	GM06990 (B cell)	-	-
					-	Th1 (T cell)	-	-
					-	Th2 (T cell)	-
					-	Melano (Melanoma cell)	-	-
						Monocytes-CD14+ (T cell)	-	-
3	188118877	rs6778720	0	0	H3K4m2 (CD20+/B cell)	Adult_CD4_Th0 (T cell)	-	Cdx
					H2A.Z (CD14+/T cell)
					H3K4m1 (CD14+/T cell, GM12878/B cell)
					H3K27ac(CD20+/B cell, CD14+/T cell)
3	188119582	rs2030520	0	0	H3K4m2 (CD20+/B cell)	Monocytes-CD14 (T cell)	-	NF-E2,Pou1f1,Pou5f1
					H3K4m1 (CD14+/T cell, GM12878/B cell)
3	188119901	rs2030519	0	0		-	-	Mef2
Base pair positions (BP) according with NCBI Build 37 Human Genome release 19 (HG19).
SNPs ID according with dbSNP 137. In bold is the top meta SNP and in the bold rectangle is the functional candidate SNP.								-
Histone modifications according to CHiP-seq experiments from the ENCODE project in different cell lines.
DNase Hypersensitivity sites from Formaldehyde-Assisted Isolation of Regulatory Elements (FAIRE) and ChIP-seq experiments.
Transcription factor CHiP-seq data was obtained from ENCODE project databases.
Predicted motifs based in a library of position weight matrices (PWM) from Haploregv2.

## Sheet: Table S6
Supplementary Table S6.Sequencing functional candidate region
SNP	Chr	BP(Hg19)	Ref	Alt	MAF	Present in 1kG	Present in GoNL	Present in iCHIP	#Case observed	#Control observed
rs4686484	3	188118572	G	A	0.4	yes	yes	yes	117	93
Minor allele frequency (MAF) calculated according with sequencing individuals
